# Supplementary material for: TqPCR: A Touchdown qPCR Assay with Significantly Improved Detection Sensitivity and Amplification Efficiency of SYBR Green qPCR
Source: PLoS One. 2015 Jul 14;10(7):e0132666. doi: 10.1371/journal.pone.0132666 (PMC4501803; doi:10.1371/journal.pone.0132666)
Supplement: S2 Table — (XLS) [file pone.0132666.s002.xls]

## Sheet: Table 2
Table 2. MRQ Primers (mouse Tbp, NM_013684) used for TqPCR analysis
MQR Primer	Oligonucleotide Sequence	Location	Product Size
MRQ1 Fwd	AACTGGCGGAAGTGACGG	9-137nt	129bp
MRQ1 Rev	CTGGGCACTGCGGAGAAA
MRQ2 Fwd	GCACCACCCCCTTGTACC	579-810nt	232bp
MRQ2 Rev	GCAGTTGTCCGTGGCTCT
MRQ3 Fwd	CACACAGGGTGCCTCAGG	508-595nt	88bp
MRQ3 Rev	GTACAAGGGGGTGGTGCC
MRQ4 Fwd	AGAGCCACGGACAACTGC	793-1007nt	215bp
MRQ4 Rev	GGGTCAGCACAAGGCCTT
MRQ5 Fwd	TTTCTCCGCAGTGCCCAG	120-320nt	201bp
MRQ5 Rev	TTCCAGGAGTCATGGCGC
MRQ6 Fwd	GCGCCATGACTCCTGGAA	303-524nt	222bp
MRQ6 Rev	CTGAGGCACCCTGTGTGG
